# Supplementary material for: Outdoor Rearing and Behavioural Patterns in Diverse Rabbit Breeds: An Exploratory Study
Source: Animals (Basel). 2025 Dec 11;15(24):3562. doi: 10.3390/ani15243562 (PMC12729517; doi:10.3390/ani15243562)
Supplement: Supplementary file 1 [file animals-15-03562-s001.zip]

Archive with 1 entries (1 files):
- animals-3997847-supplementary.pdf
